# Supplementary material for: Impact of Loop Electrosurgical Excision (LEEP/LLETZ) on the Quality of Sexual Life in Women of Reproductive Age—A Prospective Longitudinal Study
Source: J Clin Med. 2025 Apr 17;14(8):2787. doi: 10.3390/jcm14082787 (PMC12028190; doi:10.3390/jcm14082787)
Supplement: Supplementary file 1 [file jcm-14-02787-s001.zip]

Archive with 1 entries (1 files):
- jcm-3507611-supplementary.pdf
